# Supplementary material for: Vine-Twining Inclusion Behavior of Amylose towards Hydrophobic Polyester, Poly(β-propiolactone), in Glucan Phosphorylase-Catalyzed Enzymatic Polymerization
Source: Life (Basel). 2023 Jan 20;13(2):294. doi: 10.3390/life13020294 (PMC9958898; doi:10.3390/life13020294)
Supplement: Supplementary file 1 [file life-13-00294-s001.zip]

Archive with 1 entries (1 files):
- life-2154411-supplementary.pdf
